# Supplementary material for: Regional Cerebral Blood Flow Increase After Transcatheter Aortic Valve Replacement Is Related to Cardiac Output but Is Not Associated with Delirium: An Observational Cohort Study Using Transcranial Indocyanine Green Dye Dilution Technique
Source: J Clin Med. 2025 Jun 17;14(12):4317. doi: 10.3390/jcm14124317 (PMC12194422; doi:10.3390/jcm14124317)
Supplement: Supplementary file 1 [file jcm-14-04317-s001.zip]

Archive with 2 entries (2 files):
- Supplement S1.xlsx
- Tables S1-S3.pdf
