# Supplementary material for: Regional Cerebral Blood Flow Increase After Transcatheter Aortic Valve Replacement Is Related to Cardiac Output but Is Not Associated with Delirium: An Observational Cohort Study Using Transcranial Indocyanine Green Dye Dilution Technique
Source: J Clin Med. 2025 Jun 17;14(12):4317. doi: 10.3390/jcm14124317 (PMC12194422; doi:10.3390/jcm14124317)
Supplement: Supplementary file 1 [file jcm-14-04317-s001.zip › Supplement S1.xlsx]

## Sheet: CombinedValues
Running Number	Age	Sex	Height (cm)	Weight	ASA	MMSE	NuDESC	CAM-ICU 1 (1d post-OP)	CAM-ICU 2 (3-5d post-OP)	Delirium likely	Blood Gas 1 (Hb, pO2, sO2)	Blood Gas 2 (Hb, pO2, sO2)	mtt1	CBV1 (ml/100g)	CBF1 (ml/100g/min)	mtt1	CBV2 (ml/100g)	CBF2 (ml/100g/min)	CO1 (l/min)	CO2 (l/min)	CO_diff	MAP1 (mmHg)	MAP2 (mmHg)	MAP_diff	NA1 (ug/min)	NA2 (ug/min)
H01	82	f	157	47	3	28	1	0	0	1	Hb: 11,3 g/dl pO2: 147,8 mmHg sO2: 98,4% pCO2: 50,2 mmHg	Hb: 11,4 g/dL pO2: 195,7 mmHg sO2: 99% pCO2: 54,8 mmHg
H02	62	m	174	58	3	29	0	0	0	0	Hb: 10,4 g/dL pO2: 107,5 mmHg sO2: 97,1% pCO2: 54,3 mmHg	Hb: 10,1 g/dL pO2: 98,1 mmHg sO2: 96,1% pCO2: 65,1 mmHg
H06	83	m	174	81	3	29	0	0	0	0	Hb: 9,7 g/dL pO2: 54,7 mmHg sO2: 87,2 % pCO2: 40,7 mmHg	Hb: 8,1 g/dL pO2: / mmHg sO2: 97,2% pCO2: 45,3 mmHg	7.5	2.71523	21.7218				3.52	8.48	4.96	93.1	96.2	3.1	0	0
H07	87	f	162	50	3	29	0	0	0	0	Hb: 12,2 g/dL pO2: 93,5 mmHg sO2: 96,5 % pCO2: 43,8 mmHg	Hb: 10,7 g/dL pO2: 242,0 mmHg sO2: 99,2 % pCO2: 42,6 mmHg	32	5.68404	10.6576	21	4.06576	11.6165	2.4	3.2	0.8	89.35	83.2	-6.15	0	0
H08	88	f	159	71	3	26	1	0	0	1	Hb: 8,7 g/dL pO2: 164,1 mmHg sO2: 98,7 % pCO2: 30,9 mmHg	Hb: 7,0 g/dL pO2: 170 mmHg sO2: 98,7 % pCO2: 36,9 mmHg	8	6.29671	47.2253	15.5	4.1211	15.9526	2.9	3.1	0.2	110.8	80.4	-30.4	0	0
H09	85	m	178	92	4	29	0	0	0	0	Hb: 10,7 g/dL pO2: 79,2 mmHg sO2: 95,6 % pCO2: 30,8 mmHg	Hb: 10,0 g/dL pO2: 205,8 mmHg sO2: 98,6 % pCO2: 48,9 mmHg
H10	74	f	163	68	3	29	1	0	0	1	Hb: 11,7 g/dL pO2: 130,1 mmHg sO2: 98,7 % pCO2: 56,1 mmHg	Hb: 10,9 g/dL pO2: 110,2 mmHg sO2: 96,3 % pCO2: 102,5 mmHg	19.5	6.28591	19.3412	7.5	4.38447	35.0758	4.4	4.4	0	98.3	89.95	-8.35	0	0
H12	78	m	192	110	3	29	0	0	0	0	Hb: 10,8 g/dL pO2: 85,2 mmHg sO2: 96,9 % pCO2: 34,0 mmHg	Hb: 10,0 g/dL pO2: 94,7 mmHg sO2: 97,5 % pCO2: 30,5 mmHg	17	3.72687	13.1537	19	6.49678	20.5161	5.46	7.76	2.3	88.3	79.2	-9.1	0	0
H13	77	m	170	70	3	30	1	0	0	1	Hb: 10,9 g/dL pO2: 88,8 mmHg sO2: 96,4 % pCO2: 42,1 mmHg	Hb: 9,9 g/dL pO2: 32,8 mmHg sO2: 58,3 % pCO2: 50,1 mmHg
H15	81	f	150	75	3	29	0	0	0	0	Hb: 13,6 g/dL pO2: 60,5 mmHg sO2: 91,4 % pCO2: 45,3 mmHg	Hb: 11,7 g/dL pO2: 217,3 mmHg sO2: 99,1 % pCO2: 45,3 mmHg	17	5.94181	20.9711	10	9.21248	55.2749	3.045	2.7	-0.345	94.45	86.7	-7.75	0	0
H17	86	f	166	46	3	29	0	0	0	0	Hb: 12,3 g/dL pO2: 184,4 mmHg sO2: 99,2 % pCO2: 51,2 mmHg	Hb: 10,9 g/dL pO2: 202,1 mmHg sO2: 99,0 % pCO2: 42,7 mmHg	16.5	3.28685	11.9522	12.5	2.23955	10.7498	2.54	NA	NA	85	92.1	7.1	0	0
H18	77	m	196	100	3	29	0	0	0	0	Hb: 11,6 g/dL pO2: 198,1 mmHg sO2: 99,2 % pCO2: 35,2 mmHg	Hb: 10,5 g/dL pO2: 164,3 mmHg sO2: 98,9 % pCO2: 42,6 mmHg										82.4	74.9	-7.5
H20	77	m	175	85	3	28	0	0	0	0	Hb: 8,9 g/dL pO2: 110,0 mmHg sO2: 98,2 % pCO2: 39,2 mmHg	Hb: 9,2 g/dL pO2: 201,3 mmHg sO2: 99,2 % pCO2: 72,8 mmHg	27	4.1434	9.20755				5.355	5.07	-0.285	76.9	73.55	-3.35	0	0
H21	85	m	180	97	4	29	0	0	0	0	Hb: 11,8 g/dL pO2: 99,1 mmHg sO2: 97,9 % pCO2: 28,6 mmHg	Hb: 11,0 g/dL pO2: 52,6 mmHg sO2: 87,4 % pCO2: 39,1 mmHg				9	5.77324	38.4883	5.99	5.88	-0.11	101.2	64.75	-36.45	0	0
H22	78	m	170	70	3	27	0	0	0	0	Hb: 13,2 g/dL pO2: 188,6 mmHg sO2: 98,7 % pCO2: 37,3 mmHg	Hb: 12,7 g/dL pO2: 428,7 mmHg sO2: 99,5 % pCO2: 61,7 mmHg	9	5.77324	38.4883	16.5	1.36089	4.94867	3.2	3.44	0.24	103.9	83.05	-20.85	0	0
H24	93	f	165	70	3	24	1	0	0	1	Hb: 12,1 g/dL pO2: 60,6 mmHg sO2: 91,8 % pCO2: 40,4 mmHg	Hb: 10,8 g/dL pO2: 101,0 mmHg sO2: 97,5 % pCO2: 43,8 mmHg	29	5.57945	11.5437	16	15.2507	57.1902	3.48	4.9	1.42	83.1	54.3	-28.8	5	3
H26	77	m	183	119	3	27	0	0	0	0	Hb: 14,2 g/dL pO2: 123,3 mmHg sO2: 98,3 % pCO2: 39,0 mmHg	Hb: 13,0 g/dL pO2: 107,7 mmHg sO2: 97,8 % pCO2: 40,0 mmHg	14.5	4.79587	19.845	20	11.3601	34.0802	6.2	8.2	2	98.3	89.6	-8.7	0	3
H27	83	m	174	94	4	29	0	0	0	0	Hb: 9,3 g/dL pO2: 140,0 mmHg sO2: 98,6 % pCO2: 40,7 mmHg	Hb: 8,1 g/dL pO2: 77,4 mmHg sO2: 94,5 % pCO2: 41,9 mmHg	5.5	2.93442	32.0119	6.5	3.06261	28.2702	5.42	7.06	1.64	94.15	99.8	5.65	0	0
H28	80	f	163	58	3	27	0	0	0	0	Hb: 10,3 g/dL pO2: 145,4 mmHg sO2: 98,6 % pCO2: 36,8 mmHg	Hb: 8,9 g/dL pO2: 107,9 mmHg sO2: 97,3 % pCO2: 38,0 mmHg	10.5	6.0125	34.3571	7	5.4875	47.0357	4.28	4.82	0.54	94.8	77.05	-17.75	0	0
H29	76	m	180	75	3	25	1	0	0	1	Hb: 9,4 g/dL pO2: 80,5 mmHg sO2: 93,6 % pCO2: 69,6 mmHg	Hb: 9,7 g/dL pO2: 65,7 mmHg sO2: 88,7 % pCO2: 68,5 mmHg	11.5	0.162048	0.84547	18.5	1.49532	4.84968	4.44	5.38	0.94	97.3	86.3	-11	5	1
H30	80	f	170	90	3	27	1	0	0	1	Hb: 12,6 g/dL pO2: 110,7 mmHg sO2: 98,0 % pCO2: 50,3 mmHg	Hb: 12,0 g/dL pO2: 107,5 mmHg sO2: 97,5 % pCO2: 48 mmHg	22	4.31217	11.7605	23.5	2.792	7.12851	5.835	5.04	-0.795	113.65	95.4	-18.25	0	0
H31	83	m	163	83	3	27	1	0	0	1	Hb: 12,3 g/dL pO2: 479,2 mmHg sO2: 99,4 % pCO2: 73,9 mmHg	Hb: 11,0 g/dL pO2: 137,1 mmHg sO2: 98,2 % pCO2: 53,3 mmHg							4.54	5.89	1.35	103.8	98	-5.8	10	0
H33	90	m	178	79	4	29	0	0	0	0	Hb: 11,2 g/dL pO2: 217,5 mmHg sO2: 99,3 % pCO2: 35,8 mmHg	Hb: 11,7 g/dL pO2: 144,9 mmHg sO2: 98,5 % pCO2: 55,9 mmHg	38	3.74076	5.90646	16.5	0.15749	0.572689	4.03	4.14	0.11	94.8	89.2	-5.6	0	0
H34	84	m	162	65	4	/	0	0	0	0	Hb: 10,2 g/dL pO2: 248,5 mmHg sO2: 99,1 % pCO2: 32,6 mmHg	Hb: 9,3 g/dL pO2: 160,1 mmHg sO2: 98,7 % pCO2: 38,2 mmHg	12.5	0.0135729	0.0651498	13.5	2.76433	12.2859	3.655	4.7	1.045	112.4	90.9	-21.5	0	0
H35	81	m	185	105	3	29	1	0		1	Hb: 12,7 g/dL pO2: 132,8 mmHg sO2: 98,2 % pCO2: 42,5 mmHg	Hb: 11,3 g/dL pO2: 94,1 mmHg sO2: 96,6 % pCO2: 42,1 mmHg	12	5.05317	25.2658	18	6.15483	20.5161	7.5	11.86	4.36	95.5	70.3	-25.2	0	10
H37	79	f	164	77	3	29	0	0	0	0	Hb: 10,2 g/dL pO2: 106,5 mmHg sO2: 97,4 % pCO2: 34,0 mmHg	Hb: 8,8 g/dL pO2: 86,9 mmHg sO2: 95,1 % pCO2: 52,8 mmHg	14	6.05967	25.97	14.5	5.02938	20.8112	4.28	4.505	0.225	95.2	77.05	-18.15	0	0
H38	83	f	161	86	3	28	0	0	0	0	Hb: 12,3 g/dL pO2: 302,1 mmHg sO2: 99,6 % pCO2: 43,2 mmHg	Hb: 11,6 g/dL pO2: 142,8 mmHg sO2: 98,6 % pCO2: 63,1 mmHg	27	6.713	14.9178	14	8.05284	34.5122	3.95	4.92	0.97	95.45	93.2	-2.25	0	0
H39	85	m	179	70	3	30	0	0	0	0	Hb: 12,9 g/dL pO2: 126,0 mmHg sO2: 98,3 % pCO2: 38,1 mmHg	Hb: 11,0 g/dL pO2: 114,6 mmHg sO2: 98,3 % pCO2: 28,2 mmHg
H40	85	f	164	96	3	30	0	0	0	0	Hb: 12,8 g/dL pO2: 154,3 mmHg sO2: 98,5 % pCO2: 38,3 mmHg	Hb: 11,8 g/dL pO2: 112,3 mmHg sO2: 97,1 % pCO2: 47,6 mmHg	16	5.58726	20.9522	10	4.47388	26.8433	4.84	5.065	0.225	93.3	91.1	-2.2	0	0
H41	91	f	150	45	3	24	0	0	0	0	Hb: 9,6 g/dL pO2: 190,8 mmHg sO2: 98,8 % pCO2: 34,5 mmHg	Hb: 7,2 g/dL pO2: 199,0 mmHg sO2: 98,9 % pCO2: 37,1 mmHg	14	0.316467	1.35629	8	2.62276	19.6707	3.5	3.9	0.4	67.4	67.875	0.475	0	0
H43	73	m	162	64	3	26	0	0	0	0	Hb: 11,7 g/dL pO2: 77,0 mmHg sO2: 95,6 % pCO2: 33,5 mmHg	Hb: 10,7 g/dL pO2: 320,2 mmHg sO2: 99,4 % pCO2: 43,9 mmHg	10.5	3.23605	18.4917	10.5	3.78588	21.6336	3.86	5.1	1.24	71.5	96.5	25	6	7
H45	79	m	174	68	3	24	1	1	0	1	Hb: 9,3 g/dL pO2: 164,0 mmHg sO2: 99,1 % pCO2: 28,0 mmHg	Hb: 10,1 g/dL pO2: 299,5 mmHg sO2: 99,1 % pCO2: 34,2 mmHg	39	9.42513	14.5002				5.32	5.59	0.27	NA	82.9	NA	0	0
H46	76	f	159	89	3	24	0	0	0	0	Hb: 13,1 g/dL pO2: 175,0 mmHg sO2: 98,9 % pCO2: 31,5 mmHg	Hb: 12,3 g/dL pO2: 81,0 mmHg sO2: 96,2 % pCO2: 37,2 mmHg	29	2.78308	5.7581	10	4.97098	29.8259	5.26	8.5	3.24	88.8	87.6	-1.2	0	0
H47	84	f	162	61	3	25	0	0	0	0	Hb: 13,1 g/dL pO2: 114,5 mmHg sO2: 98,5 % pCO2: 35,6 mmHg	Hb: 12,0 g/dL pO2: 40,2 mmHg sO2: 72,4 % pCO2: 51,1 mmHg	21	4.51223	12.8921	8.5	0.193928	1.3689	4.055	4.6	0.545	104.8	101.6	-3.2	0	0
H48	88	f	165	85	3	29	0	0	0	0	Hb: 9,5 g/dL pO2: 239,9 mmHg sO2: 99,4 % pCO2: 48,8 mmHg		25.5	4.97624	11.7088	26	4.73841	10.9348	4.5	4.365	-0.135	95.6	92	-3.6	0	0
H49	46	m	182	80	3	28	0	0	0	0	Hb: 15,5 g/dL pO2: 72,8 mmHg sO2: 95,3 % pCO2: 35,2 mmHg	Hb: 14,8 g/dL pO2: 274,2 mmHg sO2: 99,2 % pCO2: 56,9 mmHg							3	4	1	78.1	51.7	-26.4
H50	83	f	160	72	4	24	0	0	0	0	Hb: 13,3 g/dL pO2: 189,0 mmHg sO2: 98,9 % pCO2: 41,9 mmHg	Hb: 12,0 g/dL pO2: 148,9 mmHg sO2: 98,7 % pCO2: 40,9 mmHg	13.5	0.949373	4.21943				3.96	4	0.04	94.4	98.6	4.2	0	0
H51	80	f	164	80	3	29	0	0	0	0	Hb: 12,2 g/dL pO2: 174,6 mmHg sO2: 99,2 % pCO2: 51,9 mmHg	Hb: 10,9 g/dL pO2: 164,7 mmHg sO2: 98,9 % pCO2: 60,1 mmHg	15	6.36132	25.4453	15.5	6.30227	24.3959	6.98	7.7	0.72	83.9	78.25	-5.65	0	0
H52	78	f	165	52	3	27	0	0	0	0	Hb: 11,7 g/dL pO2: 188,8 mmHg sO2: 99,4 % pCO2: 32,7 mmHg	Hb: 10,7 g/dL pO2: 105,8 mmHg sO2: 98,0 % pCO2: 37,6 mmHg	19.5	4.20983	12.9533	8	4.72227	35.417	3.1	5.125	2.025	91	93.15	2.15	0	0
H53	74	m	180	82	3	29	0	0	0	0	Hb: 13,0 g/dL pO2: 146,2 mmHg sO2: 98,2 % pCO2: 40,4 mmHg	Hb: 12,7 g/dL pO2: 138,3 mmHg sO2: 97,9 % pCO2: 42,4 mmHg	11.5	4.67908	24.4126	8.5	3.48316	24.587	5.595	7.4	1.805	104.6	95.4	-9.2	0	0
H54	92	m	158	62	3	28	1	1	1	1	Hb: 10,7 g/dL pO2: 78,4 mmHg sO2: 94,7 % pCO2: 44,0 mmHg	Hb: 10,6 g/dL pO2: 84,5 mmHg sO2: 96,0 % pCO2: 45,1 mmHg	15.5	4.7319	18.317	5.5	3.48461	38.0139	4.4	3.89	-0.51	81.2	95	13.8	0	0
H55	84	m	163	64	3	28	0	0	0	0	Hb: 11,8 g/dL pO2: 174,9 mmHg sO2: 98,9 % pCO2: 37,5 mmHg	Hb: 13,0 g/dL pO2: 189,0 mmHg sO2: 98,7 % pCO2: 47,6 mmHg	12	6.72386	33.6193	13.5	5.89872	26.2165	3.805	4.2	0.395	113.3	100.2	-13.1	0	0
H56	76	m	176	95	3	29	0	0	0	0	Hb: 9,0 g/dL pO2: 141,3 mmHg sO2: 97,9 % pCO2: 45,8 mmHg	Hb: 9,8 g/dL pO2: 150,5 mmHg sO2: 98,3 % pCO2: 51,0 mmHg	10	6.15895	36.9537				7.115	6.86	-0.255	84.85	73.9	-10.95	0	0
H57	81	m	160	63	3	17	0	0	0	0	Hb: 9,8 g/dL pO2: 89,2 mmHg sO2: 95,1 % pCO2: 57,1 mmHg	Hb: 7,9 g/dL pO2: 130,8 mmHg sO2: 97,2 % pCO2: 55,0 mmHg	15.5	3.28235	12.7059	19	11.8953	37.564	6.11	5.725	-0.385	81.4	71.2	-10.2	0	0
H58	67	m	172	85	3	30	0	0	0	0	Hb: 11,1 g/dL pO2: 167,4 mmHg sO2: 98,6 % pCO2: 33,6 mmHg	Hb: 10,2 g/dL pO2: 133,8 mmHg sO2: 97,8 % pCO2: 45,3 mmHg	13	5.25926	24.2735	10	5.48782	32.9269	6.385	7.06	0.675	114.9	93.7	-21.2	0	0
H60	87	m	170	65	3	16	1	1	1	1	Hb: 12,1 g/dL pO2: 104,4 mmHg sO2: 97,7 % pCO2: 24,9 mmHg	Hb: 12,0 g/dL pO2: 80,1 mmHg sO2: 94,3 % pCO2: 36,8 mmHg	35	2.41708	4.14356	25	2.90066	6.9616	3.495	3.5	0.00499996	77.9	73.4	-4.5	2	10
H61	76	m	171	84	3	27	0	0	0	0	Hb: 10,8 g/dL pO2: 148,6 mmHg sO2: 98,8 % pCO2: 31,1 mmHg	Hb: 9,0 g/dL pO2: 85,0 mmHg sO2: 94,2 % pCO2: 45,8 mmHg	9	0.559182	3.72788	11.5	0.974838	5.08611	5.78	8.28	2.5	81.4	74.1	-7.3	0	0
H62	79	m	180	78	3	26	0	0	0	0	Hb: 12,4 g/dL pO2: 193,3 mmHg sO2: 99,1 % pCO2: 42,4 mmHg	Hb: 10,5 g/dL pO2: 153,4 mmHg sO2: 98,3 % pCO2: 50,1 mmHg	8	4.8631	36.4732	5.5	8.84574	96.4989	4.7	6.5	1.8	80.1	73.15	-6.95	2	2
H63	76	f	155	55	3	26	0	0	0	0	Hb: 7,6 g/dL pO2: 180,0 mmHg sO2: 98,5 % pCO2: 23,9 mmHg	Hb: 7,1 g/dL pO2: 239,8 mmHg sO2: 98,6 % pCO2: 30,0 mmHg	36.5	4.93535	8.1129	32	3.86586	7.24848	4.7	4.7	0	80.8	79.4	-1.4	1	1
H64	82	m	177	85	3	29	0	0	0	0	Hb: 12,2 g/dL pO2: 191,2 mmHg sO2: 99,0 % pCO2: 35,8 mmHg	Hb: 10,1 g/dL pO2: 136,6 mmHg sO2: 98,0 % pCO2: 44,0 mmHg	19	4.84878	15.3119	14	2.64556	11.3381	3.9	5.9	2	99.3	83.95	-15.35	2	2
H65	90	f	164	65	3	26	0	0	0	0	Hb: 9,8 g/dL pO2: 224,6 mmHg sO2: 99,0 % pCO2: 43,8 mmHg	Hb: 10,4 g/dL pO2: 255,1 mmHg sO2: 99,2 % pCO2: 28,1 mmHg	28	6.17189	13.2255	12	3.05813	15.2907	3	3.86	0.86	89.9	80.85	-9.05	0	0
H67	83	m	180	71	3	29	0	0	0	0	Hb: 9,5 g/dL pO2: 224,2 mmHg sO2: 99,2 % pCO2: 28,1 mmHg	Hb: 10,4 g/dL pO2: 92,0 mmHg sO2: 96,4 % pCO2: 35,2 mmHg	7.5	3.72186	29.7749	4	4.34093	65.1139	2.88	5.72	2.84	119.95	106.35	-13.6	0	0
H68	74	f	150	56	3	/	0	0	0	0	Hb: 11,9 g/dL pO2: 239,4 mmHg sO2: 99,5 % pCO2: 34,4 mmHg	Hb: 11,0 g/dL pO2: 160,1 mmHg sO2: 99,1 % pCO2: 42,4 mmHg	14.5	3.96562	16.4095				4.72	6.38	1.66	91	87	-4	0	0
H69	80	f	170	95	3	28	0	0	0	0	Hb: 11,6 g/dL pO2: 165,8 mmHg sO2: 99,0 % pCO2: 43,7 mmHg	Hb: 10,7 g/dL pO2: 83,9 mmHg sO2: 93,6 % pCO2: 75,1 mmHg				7.5	1.50666	12.0533	5.08	4.1	-0.98	113.55	91.4	-22.15	0	0
H70	80	m	181	92	4	21	0	1	0	1	Hb: 11,4 g/dL pO2: 129,7 mmHg sO2: 98,2 % pCO2: 38,8 mmHg	Hb: 11,3 g/dL pO2: 96,0 mmHg sO2: 97,2 % pCO2: 35,0 mmHg				11	3.64895	19.9034	5.64	6.14	0.5	121.3	103.6	-17.7	0	0
										12

## Sheet: map_difference_summary
subj_id	1	2	MAP_diff
subj_0011150	86.35	80	-6.35
subj_0011151	93.1	96.2	3.1
subj_0011152	89.35	83.2	-6.15
subj_0011153	110.8	80.4	-30.4
subj_0011155	98.3	89.95	-8.35
subj_0011156	109.3	101.4	-7.9
subj_0011157	88.3	79.2	-9.1
subj_0011159	89.9	69.8	-20.1
subj_0011160	94.45	86.7	-7.75
subj_0011161	85	92.1	7.1
subj_0011164	82.4	74.9	-7.5
subj_0011165	76.9	73.55	-3.35
subj_0011166	101.2	64.75	-36.45
subj_0011167	103.9	83.05	-20.85
subj_0011169	83.1	54.3	-28.8
subj_0011170	91.1	77.6	-13.5
subj_0011171	98.3	89.6	-8.7
subj_0011172	94.15	99.8	5.65
subj_0011173	94.8	77.05	-17.75
subj_0011174	97.3	86.3	-11
subj_0011175	113.65	95.4	-18.25
subj_0011176	103.8	98	-5.8
subj_0011177	76.1	78.6	2.5
subj_0011178	94.8	89.2	-5.6
subj_0011179	112.4	90.9	-21.5
subj_0011180	95.5	70.3	-25.2
subj_0011181	118.3	113.5	-4.8
subj_0011182	95.2	77.05	-18.15
subj_0011183	95.45	93.2	-2.25
subj_0011185	93.3	91.1	-2.2
subj_0011186	67.4	67.875	0.475
subj_0011187	67.4	74.85	7.45
subj_0011188	71.5	96.5	25
subj_0011190	NA	82.9	NA
subj_0011191	88.8	87.6	-1.2
subj_0011192	104.8	101.6	-3.2
subj_0011193	95.6	92	-3.6
subj_0011194	78.1	51.7	-26.4
subj_0011195	94.4	98.6	4.2
subj_0011196	83.9	78.25	-5.65
subj_0011197	91	93.15	2.15
subj_0011198	104.6	95.4	-9.2
subj_0011199	81.2	95	13.8
subj_00111100	113.3	100.2	-13.1
subj_00111101	84.85	73.9	-10.95
subj_00111102	81.4	71.2	-10.2
subj_00111103	114.9	93.7	-21.2
subj_00111104	64.6	82.55	17.95
subj_00111105	77.9	73.4	-4.5
subj_00111106	81.4	74.1	-7.3
subj_00111107	80.1	73.15	-6.95
subj_00111108	80.8	79.4	-1.4
subj_00111109	99.3	83.95	-15.35
subj_00111110	89.9	80.85	-9.05
subj_00111111	78.7	62.9	-15.8
subj_00111112	119.95	106.35	-13.6
subj_00111113	91	87	-4
subj_00111114	113.55	91.4	-22.15
subj_00111115	121.3	103.6	-17.7

## Sheet: ccona_difference_summary
subj_id	1	2	co_diff
subj_0011150	3.75	4.32	0.57
subj_0011151	3.52	8.48	4.96
subj_0011152	2.4	3.2	0.8
subj_0011153	2.9	3.1	0.2
subj_0011155	4.4	4.4	0
subj_0011156	2.7	3.12	0.42
subj_0011157	5.46	7.76	2.3
subj_0011159	3.2	3.04	-0.16
subj_0011160	3.045	2.7	-0.345
subj_0011161	2.54	NA	NA
subj_0011164	3.64	4.44	0.8
subj_0011165	5.355	5.07	-0.285
subj_0011166	5.99	5.88	-0.11
subj_0011167	3.2	3.44	0.24
subj_0011169	3.48	4.9	1.42
subj_0011170	4.23	5.3	1.07
subj_0011171	6.2	8.2	2
subj_0011172	5.42	7.06	1.64
subj_0011173	4.28	4.82	0.54
subj_0011174	4.44	5.38	0.94
subj_0011175	5.835	5.04	-0.795
subj_0011176	4.54	5.89	1.35
subj_0011177	5.7	3.745	-1.955
subj_0011178	4.03	4.14	0.11
subj_0011179	3.655	4.7	1.045
subj_0011180	7.5	11.86	4.36
subj_0011181	2.4	4.03	1.63
subj_0011182	4.28	4.505	0.225
subj_0011183	3.95	4.92	0.97
subj_0011185	4.84	5.065	0.225
subj_0011186	3.5	3.9	0.4
subj_0011187	5.08	4.58	-0.5
subj_0011188	3.86	5.1	1.24
subj_0011189	3.5	6.82	3.32
subj_0011190	5.32	5.59	0.27
subj_0011191	5.26	8.5	3.24
subj_0011192	4.055	4.6	0.545
subj_0011193	4.5	4.365	-0.135
subj_0011194	3	4	1
subj_0011195	3.96	4	0.04
subj_0011196	6.98	7.7	0.72
subj_0011197	3.1	5.125	2.025
subj_0011198	5.595	7.4	1.805
subj_0011199	4.4	3.89	-0.51
subj_00111100	3.805	4.2	0.395
subj_00111101	7.115	6.86	-0.255
subj_00111102	6.11	5.725	-0.385
subj_00111103	6.385	7.06	0.675
subj_00111104	4.68	5.91	1.23
subj_00111105	3.495	3.5	0.00499996
subj_00111106	5.78	8.28	2.5
subj_00111107	4.7	6.5	1.8
subj_00111108	4.7	4.7	0
subj_00111109	3.9	5.9	2
subj_00111110	3	3.86	0.86
subj_00111111	6.455	5.12	-1.335
subj_00111112	2.88	5.72	2.84
subj_00111113	4.72	6.38	1.66
subj_00111114	5.08	4.1	-0.98
subj_00111115	5.64	6.14	0.5
